# Supplementary material for: Effects of Caricaturing in Shape or Color on Familiarity Decisions for Familiar and Unfamiliar Faces
Source: PLoS One. 2016 Feb 22;11(2):e0149796. doi: 10.1371/journal.pone.0149796 (PMC4762690; doi:10.1371/journal.pone.0149796)
Supplement: S1 Text — (TXT) [file pone.0149796.s002.txt]

S1_Dataset.xlsx contains the raw data for all analyses in the manuscript entitled, 
"Effects of caricaturing in shape or color on familiarity decisions for familiar and unfamiliar faces".

Each tab contains raw data used for data analyses as reported in the manuscript, respectively for behavioral data and for ERPS 
P100, N170, P200, N250, and LPC.


********PLEASE NOTE THE FOLLOWING DEFINTIONS FOR ABBREVIATIONS IN THE SPREADSHEETS********


**BEHAVIORAL DATA**

F_S_1 = Accuracies: Familiar Shape-only Caricatures (CL 0%)
F_S_2 = Accuracies: Familiar Shape-only Caricatures (CL 15%)
F_S_3 = Accuracies: Familiar Shape-only Caricatures (CL 30%)
F_S_4 = Accuracies: Familiar Shape-only Caricatures (CL 45%)
F_C_1 = Accuracies: Familiar Color-only Caricatures (CL 0%)
F_C_2 = Accuracies: Familiar Color-only Caricatures (CL 15%)
F_C_3 = Accuracies: Familiar Color-only Caricatures (CL 30%)
F_C_4 = Accuracies: Familiar Color-only Caricatures (CL 45%)
F_B_1 = Accuracies: Familiar Full (Shape + Color) Caricatures (CL 0%)
F_B_2 = Accuracies: Familiar Full (Shape + Color) Caricatures (CL 15%)
F_B_3 = Accuracies: Familiar Full (Shape + Color) Caricatures (CL 30%)
F_B_4 = Accuracies: Familiar Full (Shape + Color) Caricatures (CL 45%)
UF_S_1 = Accuracies: Unfamiliar Shape-only Caricatures (CL 0%)
UF_S_2 = Accuracies: Unfamiliar Shape-only Caricatures (CL 15%)
UF_S_3 = Accuracies: Unfamiliar Shape-only Caricatures (CL 30%)
UF_S_4 = Accuracies: Unfamiliar Shape-only Caricatures (CL 45%)
UF_C_1 = Accuracies: Unfamiliar Color-only Caricatures (CL 0%)
UF_C_2 = Accuracies: Unfamiliar Color-only Caricatures (CL 15%)
UF_C_3 = Accuracies: Unfamiliar Color-only Caricatures (CL 30%)
UF_C_4 = Accuracies: Unfamiliar Color-only Caricatures (CL 45%)
UF_B_1 = Accuracies: Unfamiliar Full (Shape + Color) Caricatures (CL 0%)
UF_B_2 = Accuracies: Unfamiliar Full (Shape + Color) Caricatures (CL 15%)
UF_B_3 = Accuracies: Unfamiliar Full (Shape + Color) Caricatures (CL 30%)
UF_B_4 = Accuracies: Unfamiliar Full (Shape + Color) Caricatures (CL 45%)
RT_F_S_1 = Mean Reaction Times: Familiar Shape-only Caricatures (CL 0%)
RT_F_S_2 = Mean Reaction Times: Familiar Shape-only Caricatures (CL 15%)
RT_F_S_3 = Mean Reaction Times: Familiar Shape-only Caricatures (CL 30%)
RT_F_S_4 = Mean Reaction Times: Familiar Shape-only Caricatures (CL 45%)
RT_F_C_1 = Mean Reaction Times: Familiar Color-only Caricatures (CL 0%)
RT_F_C_2 = Mean Reaction Times: Familiar Color-only Caricatures (CL 15%)
RT_F_C_3 = Mean Reaction Times: Familiar Color-only Caricatures (CL 30%)
RT_F_C_4 = Mean Reaction Times: Familiar Color-only Caricatures (CL 45%)
RT_F_B_1 = Mean Reaction Times: Familiar Full (Shape + Color) Caricatures (CL 0%)
RT_F_B_2 = Mean Reaction Times: Familiar Full (Shape + Color) Caricatures (CL 15%)
RT_F_B_3 = Mean Reaction Times: Familiar Full (Shape + Color) Caricatures (CL 30%)
RT_F_B_4 = Mean Reaction Times: Familiar Full (Shape + Color) Caricatures (CL 45%)
RT_UF_S_1 = Mean Reaction Times: Unfamiliar Shape-only Caricatures (CL 0%)
RT_UF_S_2 = Mean Reaction Times: Unfamiliar Shape-only Caricatures (CL 15%)
RT_UF_S_3 = Mean Reaction Times: Unfamiliar Shape-only Caricatures (CL 30%)
RT_UF_S_4 = Mean Reaction Times: Unfamiliar Shape-only Caricatures (CL 45%)
RT_UF_C_1 = Mean Reaction Times: Unfamiliar Color-only Caricatures (CL 0%)
RT_UF_C_2 = Mean Reaction Times: Unfamiliar Color-only Caricatures (CL 15%)
RT_UF_C_3 = Mean Reaction Times: Unfamiliar Color-only Caricatures (CL 30%)
RT_UF_C_4 = Mean Reaction Times: Unfamiliar Color-only Caricatures (CL 45%)
RT_UF_B_1 = Mean Reaction Times: Unfamiliar Full (Shape + Color) Caricatures (CL 0%)
RT_UF_B_2 = Mean Reaction Times: Unfamiliar Full (Shape + Color) Caricatures (CL 15%)
RT_UF_B_3 = Mean Reaction Times: Unfamiliar Full (Shape + Color) Caricatures (CL 30%)
RT_UF_B_4 = Mean Reaction Times: Unfamiliar Full (Shape + Color) Caricatures (CL 45%)
d_S_1 = D-prime: Shape-only Caricatures (CL 0%)
d_S_2 = D-prime: Shape-only Caricatures (CL 15%)
d_S_3 = D-prime: Shape-only Caricatures (CL 30%)
d_S_4 = D-prime: Shape-only Caricatures (CL 45%)
C_S_1 = Criterion C: Shape-only Caricatures (CL 0%)
C_S_2 = Criterion C: Shape-only Caricatures (CL 15%)
C_S_3 = Criterion C: Shape-only Caricatures (CL 30%)
C_S_4 = Criterion C: Shape-only Caricatures (CL 45%)
d_C_1 = D-prime: Color-only Caricatures (CL 0%)
d_C_2 = D-prime: Color-only Caricatures (CL 15%)
d_C_3 = D-prime: Color-only Caricatures (CL 30%)
d_C_4 = D-prime: Color-only Caricatures (CL 45%)
C_C_1 = Criterion C: Color-only Caricatures (CL 0%)
C_C_2 = Criterion C: Color-only Caricatures (CL 15%)
C_C_3 = Criterion C: Color-only Caricatures (CL 30%)
C_C_4 = Criterion C: Color-only Caricatures (CL 45%)
d_B_1 = D-prime: Full (Shape + Color) Caricatures (CL 0%)
d_B_2 = D-prime: Full (Shape + Color) Caricatures (CL 15%)
d_B_3 = D-prime: Full (Shape + Color) Caricatures (CL 30%)
d_B_4 = D-prime: Full (Shape + Color) Caricatures (CL 45%)
C_B_1 = Criterion C: Full (Shape + Color) Caricatures (CL 0%)
C_B_2 = Criterion C: Full (Shape + Color) Caricatures (CL 15%)
C_B_3 = Criterion C: Full (Shape + Color) Caricatures (CL 30%)
C_B_4 = Criterion C: Full (Shape + Color) Caricatures (CL 45%)


**ERP DATA**

In S1_Dataset.xlsx, the abbreviations in front of the "." indicate the electrode, and the numbers after the "." indicate
the condition. 

Here are the conditions:

1 = Familiar Shape-only Caricatures (CL 0%)
2 = Familiar Shape-only Caricatures (CL 15%)
3 = Familiar Shape-only Caricatures (CL 30%)
4 = Familiar Shape-only Caricatures (CL 45%)
5 = Familiar Color-only Caricatures (CL 0%)
6 = Familiar Color-only Caricatures (CL 15%)
7 = Familiar Color-only Caricatures (CL 30%)
8 = Familiar Color-only Caricatures (CL 45%)
9 = Familiar Full (Shape + Color) Caricatures (CL 0%)
10 = Familiar Full (Shape + Color) Caricatures (CL 15%)
11 = Familiar Full (Shape + Color) Caricatures (CL 30%)
12 = Familiar Full (Shape + Color) Caricatures (CL 45%)
13 = Unfamiliar Shape-only Caricatures (CL 0%)
14 = Unfamiliar Shape-only Caricatures (CL 15%)
15 = Unfamiliar Shape-only Caricatures (CL 30%)
16 = Unfamiliar Shape-only Caricatures (CL 45%)
17 = Unfamiliar Color-only Caricatures (CL 0%)
18 = Unfamiliar Color-only Caricatures (CL 15%)
19 = Unfamiliar Color-only Caricatures (CL 30%)
20 = Unfamiliar Color-only Caricatures (CL 45%)
21 = Unfamiliar Full (Shape + Color) Caricatures (CL 0%)
22 = Unfamiliar Full (Shape + Color) Caricatures (CL 15%)
23 = Unfamiliar Full (Shape + Color) Caricatures (CL 30%)
24 = Unfamiliar Full (Shape + Color) Caricatures (CL 45%)
